# Supplementary material for: Algorithm for Mobile Platform-Based Real-Time QRS Detection
Source: Sensors (Basel). 2023 Feb 2;23(3):1625. doi: 10.3390/s23031625 (PMC9920820; doi:10.3390/s23031625)
Supplement: Supplementary file 1 [file sensors-23-01625-s001.zip]

Archive with 1 entries (1 files):
- sensors-2058026-supplementary.pdf
